# Supplementary material for: Optimization of Se- and Zn-Enriched Mycelium of Lentinula edodes (Berk.) Pegler as a Dietary Supplement with Immunostimulatory Activity
Source: Nutrients. 2023 Sep 16;15(18):4015. doi: 10.3390/nu15184015 (PMC10535943; doi:10.3390/nu15184015)
Supplement: Supplementary file 1 [file nutrients-15-04015-s001.zip]

Archive with 1 entries (1 files):
- nutrients-2567913-supplementary.pdf
